# Supplementary material for: Life Cycle Emissions and Driving Forces of Air Pollutants and CO2 from Refractory Manufacturing Industry in China Based on LMDI Model
Source: Toxics. 2025 Jun 26;13(7):533. doi: 10.3390/toxics13070533 (PMC12300534; doi:10.3390/toxics13070533)
Supplement: Supplementary file 1 [file toxics-13-00533-s001.zip]

Archive with 1 entries (1 files):
- toxics-3658256-supplementary.pdf
